# Supplementary material for: Insight into biodiversity of the recently rearranged genus Dickeya
Source: Front Plant Sci. 2023 Jun 20;14:1168480. doi: 10.3389/fpls.2023.1168480 (PMC10319131; doi:10.3389/fpls.2023.1168480)
Supplement: Supplementary Table 1 — Complete list of D. dadantii, D. dianthicola, D. solani, D. fangzhongdai D. oryzae, and D. zeae strains. [file Table_1.xlsx]

## Sheet: Table S1 D. dadantii 
Table S1
Strain designations	Origin: country, year, plant	Identification criteria
D. dadantii subsp. dadantii
DSM 18020T (CFBP1269,LMG 25991,NCPPB 898,B374)	Comores, 1960, Pelargonium	genome
3937 (CFBP3855)	France, 1977, Saintpaulia ionantha	genome
NCPPB 3537 (IPO 598)	Peru, 1985, Solanum tuberosum	genome
BI3-1	Japan, 2016, Malus domestica	genome
Kunimi-3	Japan, 2018, Prunus persica	genome
Kousui1-1	Japan, 2016, Pyrus communis	genome
Yana2-2	Japan, 2016, Prunus persica	genome
Housui2-1	Japan, 2016, Malus domestica	genome
Aka1-1	Japan, 2016, Prunus persica	genome
CZ1501	China, 2016, Ipomea batatas	genome
BI1-1	Japan, 2016, Malus domestica	genome
ICMP 9290	Papua New Guinea, 2005, Ipomea batatas	genome
M2-3	China, 2019, Solanum tuberosum	genome
CFBP 1245	USA, 1945, Philodendron	genes dnaX, leuS, recA
CFBP 1248 (CFBP 4153,ICMP 1565,LMG 2493,NCPPB 454)	USA, 1957, Philodendron	genes dnaX, leuS, recA
CFBP 1361 (NCPPB 2520)	France, 1971, Saintpaulia	genes dnaX, leuS, recA
CFBP 1362 (NCPPB 2521)	France, 1971, Saintpaulia	genes dnaX, leuS, recA
CFBP 1443 (NCPPB 2351)	USA, 1969, Syngonium podophyllum	genes dnaX, leuS, recA
CFBP 1444	Honduras, 1973, Syngonium podophyllum	genes dnaX, leuS, recA
CFBP 1448	USA, 1972, Syngonium podophyllum	genes dnaX, leuS, recA
CFBP 1449	USA, 1971, Aglaonema	genes dnaX, leuS, recA
CFBP 1450	USA, 1971, Aglaonema	genes dnaX, leuS, recA
CFBP 1613	France, 1974, Euphorbia	genes dnaX, leuS, recA
CFBP 1891	USA, Nicotiana tabacum	genes dnaX, leuS, recA
CFBP 2014	France, 1974, Dieffenbachia	genes dnaX, leuS, recA
CFBP 2016	France, 1974, Euphorbia	genes dnaX, leuS, recA
CFBP 2017	France, 1974, Saintpaulia	genes dnaX, leuS, recA
CFBP 2018	France, 1977, Saintpaulia	genes dnaX, leuS, recA
CFBP 2019	France, 1977, Philodendron	genes dnaX, leuS, recA
CFBP 2020	France, 1979, Euphorbia	genes dnaX, leuS, recA
CFBP 2593	Peru, Solanum tuberosum	genes dnaX, leuS, recA
CFBP 2701	France, 1978, Dieffenbachia	genes dnaX, leuS, recA
CFBP 3694 (CFBP 5649)	Cuba, 1987, Lycopersicon esculentum	genes dnaX, leuS, recA
CFBP 3695	Cuba, 1987, Zea mays	genes dnaX, leuS, recA
CFBP 3697	Cuba, 1987, Ipomea batatas	genes dnaX, leuS, recA
CFBP 3698	Cuba, 1987, Musa	genes dnaX, leuS, recA
CFBP 3780	Italy, Dianthus	genes dnaX, leuS, recA
CFBP 3781	Italy, Dianthus	genes dnaX, leuS, recA
CFBP 3782	Italy, Dianthus	genes dnaX, leuS, recA
CFBP 3783	Italy, Dianthus	genes dnaX, leuS, recA
CFBP 4151 (ICMP 1566,ICPB EC204)	USA, 1959, Philodendron	genes dnaX, leuS, recA
CFBP 4152 (ICMP 9156)	Greece, 1985, Philodendron	genes dnaX, leuS, recA
CFBP 4177	Jamaica, 1970, Musa	genes dnaX, leuS, recA
CFBP 5646	France (Martinique), Lycopersicon esculentum	genes dnaX, leuS, recA
CFBP 5651	France, 1977, Dieffenbachiae	genes dnaX, leuS, recA
CFBP 6592	France (Guadeloupe), 1993, Musa	genes dnaX, leuS, recA
CFBP 6593	France (Guadeloupe), 1993, Musa	genes dnaX, leuS, recA
MAFF 301767	Solanum melongena	genes recA, dnaX, gyrB, rpoD
SUPP2200	Prunus persica	genes recA, dnaX, gyrB, rpoD
SUPP877	Daucus carota	genes recA, dnaX, gyrB, rpoD
SUPP2162	Fragaria	genes recA, dnaX, gyrB, rpoD
MAFF 106634	Ipomea batatas	genes recA, dnaX, gyrB, rpoD
EP1, EP3	RC (Taiwan), Euphorbia pulcherrima	genes dnaA, dnaJ, dnaX, gyrB, recN
SP30, SP34	Solanum tuberosum	genes dnaA, dnaJ, dnaX, gyrB, recN
Dri1	RC, Drimiopsis	genes dnaA, dnaJ, dnaX, gyrB, recN
PD598	Netherlands, 1885 , Kalanchoe blossfeldiana	gene recA
PD1132	Netherlands, 1985, Gymnocalicium	gene recA
PD552	Netherlands, 1988, Scindapsus pictus	gene recA
NCPPB 2477	Jamaica, 1972, Musa paradisiaca	gene recA
NCPPB 3065	Brazil, 1978, Solanum tuberosum	gene recA
NCPPB 2990	UK, 1977, Dieffenbachia exotica	gene recA
NCPPB 3458	Hungary, 1986, Dieffenbachia picta	gene recA
NCPPB 3536 (IPO 754)	Peru, 1983, Solanum tuberosum	gene recA
PD 753	Netherlands, 1986 , Eryngium alpinum	gene recA
PD 1713	Netherlands, 1990, Euphorbia milii	gene recA
PD 471	Netherlands, 1984,Philodendron ereubescens	gene recA
PD 916	RC, 1987, Packera	gene recA
PD 168	Netherlands, 1979, Gymnocalicium	gene recA
NCPPB 2881	UK, 1976, Dieffenbachia picta	gene recA
NCPPB 2948	UK, 1977, Philodendron	gene recA
NCPPB 2958	USA, 1977, Ipomoea batatas	gene recA
NCPPB 3273	UK, 1983, Philodendron	gene recA
NCPPB 3459	Hungary, 1986, Dieffenbachia picta	gene recA
NCPPB 3476	Papua New Guinea, 1986, Ipomoea batatas	gene recA
NCPPB 4097	Denmark, 2000, Euphorbia pulcherrima	gene recA
IPO597	Peru, 1979, Solanum tuberosum	gene dnaX
IPO754	Peru, 1983, Solanum tuberosum	gene dnaX
IPO1260	Germany, 2007, Solanum tuberosum	gene dnaX
IPO2017	Netherlands, Hyacinthus	gene dnaX
D. dadantii subsp. dieffenbachiae
NCPPB 2976T (CFBP 1246, CFBP2051, CIP 109104T, DSM 18013, ICMP 1568, ICPB ED 102, ICPB ED102)	USA, 1957, Dieffenbachia	genome
CFBP 1152	Italy, 1962, Dieffenbachia	genes dnaX, leuS, recA
CFBP 1237	Germany, 1959, Dieffenbachia	genes dnaX, leuS, recA
CFBP 1238	USA, 1957, Dieffenbachia	genes dnaX, leuS, recA
CFBP 1247	USA, 1957, Dieffenbachia	genes dnaX, leuS, recA
CFBP 1343	Italy, 1969, Dieffenbachia	genes dnaX, leuS, recA
CFBP 1344	Italy, 1969, Dieffenbachia	genes dnaX, leuS, recA
CFBP 1345	Italy, 1969, Dieffenbachia	genes dnaX, leuS, recA
CFBP 1360	France, 1970, Dieffenbachia	genes dnaX, leuS, recA
CFBP 1870	Ivory Coast, 1976, Dieffenbachia	genes dnaX, leuS, recA
CFBP 2597	Switzerland, 1963, Dieffenbachia	genes dnaX, leuS, recA
CFBP 2606	Switzerland, 1974, Dieffenbachia	genes dnaX, leuS, recA
NCPPB 1514	Germany, 1963, Dieffenbachia picta	gene recA
NCPPB 911	USA, 1961, Dieffenbachia picta	gene recA
NCPPB 2454	UK, 1972, Dieffenbachia	gene recA
NCPPB 912	USA, 1961, Dieffenbachia picta	gene recA
NCPPB 913	USA, 1961, Dieffenbachia picta	gene recA
NCPPB 914	USA, 1961, Dieffenbachia picta	gene recA
IPO1259	Germany, Solanum tuberosum	gene dnaX
D. dadantii (undetermined subspecies)
S3-1	Taiwan, 2002, Zantedeschia aethiopica	genome
FZ06	Philippines, 2018, Musa sp.	genome
A622-S1-A17	France, 2017, river water	genome

## Sheet: Table S1 D. dianthicola
Table S1 (following)
Strain designations	Origin: country, year, plant	Identification criteria
D. dianthicola
NCPPB 453T (CFBP1200 , ICMP 6427, DSM 18054, LMG 2485)	UK, 1956, Dianthus	genome, phenotype
WV516	USA, 2016, Solanum tuberosum	genome
SS70	Pakistan, 2017, Solanum tuberosum	genome
NCPPB3534	Netherlands, 1987, Solanum tuberosum	genome
ME23	USA, 2015, Solanum tuberosum	genome
IPO_980	Netherlands, 1991, Solanum tuberosum	genome
GBBC2039	Belgium, Solanum tuberosum	genome
DE440	USA, 2016, Solanum tuberosum	genome
RNS1147	France, 2011, Solanum tuberosum	genome
RNS04.9	France, 2004, Solanum tuberosum	genome
CFBP2015	France, 1975, Solanum tuberosum	genome
MIE34	Switzerland, 2013, Solanum tuberosum	genome
S4.16.03.P2.4	Morocco, 2016, Solanum tuberosum	genome
S4.16.03.lid	Morocco, 2016, Solanum tuberosum	genome
CFBP1888	France, 1978, Solanum tuberosum	genome
CFBP2982	France, 1978, Kalanchoe	genome
67.19	USA, 2019, Impatiens	genome
IPO0256	Netherlands, 1975, Solanum tuberosum	genome
IPO0502	Netherlands, 1979, Solanum tuberosum	genome
IPO0775	Netherlands, 1984, Solanum tuberosum	genome
IPO0846	Netherlands, 1987, Solanum tuberosum	genome
IPO0976	Netherlands, 1991, Solanum tuberosum	genome
IPO1003	Netherlands, 1988, Cichorium intybus	genome
IPO1348	Netherlands, 1993, Solanum tuberosum	genome
IPO1350	Netherlands, 1994, Solanum tuberosum	genome
IPO1741	Netherlands, 1992, Solanum tuberosum	genome
IPO3646	Netherlands, 2013, Solanum tuberosum	genome
IPO3699	Netherlands, 2013, Solanum tuberosum	genome
IPO3700	Netherlands, 2013, Solanum tuberosum	genome
IPO3797	Netherlands, 2010, Sedum	genome
IPO3845	Netherlands, 2013, Solanum tuberosum	genome
IPO3846	Netherlands, 2009, Solanum tuberosum	genome
CH88.23	Switzerland, 1988, Solanum tuberosum	genome
CH8885	Switzerland, 1988, Solanum tuberosum	genome
CH90110-7-1	Switzerland, 1990, Solanum tuberosum	genome
CH9187-1	Switzerland, 1991, Solanum tuberosum	genome
CFBP1805	Denmark, 1977, Kalanchoe	genome
CFBP1984	France, 1972, Dianthus	genome
CFBP2598	Switzerland, 1982, Kalanchoe	genome
CFBP3706	Switzerland, 1986, Cichorium intybus	genome
CFBP6548	France, 1994, Cichorium intybus	genome
PA24	US, 2015, Solanum tuberosum	genome
ME30	US, 2015, Solanum tuberosum	genome
16SBJ16	US, 2016, Solanum tuberosum	genome
16PA0	US, 2016, Solanum tuberosum	genome
16NJ12	US, 2016, Solanum tuberosum	genome
16NJ11	US, 2016, Solanum tuberosum	genome
16ME21T	US, 2016, Solanum tuberosum	genome
16ME22T	US, 2016, Solanum tuberosum	genome
16MB0	US, 2016, Solanum tuberosum	genome
16MA1	US, 2016, Solanum tuberosum	genome
16LI04	US, 2016, Solanum tuberosum	genome
16LI02	US, 2016, Solanum tuberosum	genome
16LI0	US, 2016, Solanum tuberosum	genome
16JP05	US, 2016, Solanum tuberosum	genome
16JP03	US, 2016, Solanum tuberosum	genome
59W	US, 2016, water	genome
NY1528B	US, 2016, Solanum tuberosum	genome
NY1547B	US, 2016, Solanum tuberosum	genome
NY1538B	US, 2016, Solanum tuberosum	genome
NY1558D	US, 2016, Solanum tuberosum	genome
NY1785A	US, 2017, Solanum tuberosum	genome
NY1557A	US, 2016, Solanum tuberosum	genome
NY1758A	US, 2017, Solanum tuberosum	genome
NY1760A	US, 2017, Solanum tuberosum	genome
NY1746A	US, 2017, Solanum tuberosum	genome
NY1536B	US, 2016, Solanum tuberosum	genome
NY1556C	US, 2016, Solanum tuberosum	genome
NY1578A	US, 2016, Solanum tuberosum	genome
NY1559C	US, 2016, Solanum tuberosum	genome
NY1719A	US, 2017, Solanum tuberosum	genome
NY1562C	US, 2016, Solanum tuberosum	genome
NY1713C	US, 2017, Solanum tuberosum	genome
A260-S21-A16	France, 2016, water	genome
CFBP1150	Italy, 1967, Dianthus	genes dnaX, leuS, recA
CFBP1151	Italy, 1967, Dianthus	genes dnaX, leuS, recA
CFBP1240 (ICPB EC 174)	Danemark, 1956, Dianthus	genes dnaX, leuS, recA
CFBP1244 (NCPPB 1956)	Netherlands, 1966, Dahlia	genes dnaX, leuS, recA
CFBP1274 (NCPPB 429)	UK, 1956, Dianthus	genes dnaX, leuS, recA
CFBP1276 (NCPPB 1385, ICPB EC207)	Romania, 1962, Dahlia	genes dnaX, leuS, recA
CFBP1353	Netherlands, 1969, Begonia	genes dnaX, leuS, recA
CFBP1354	Netherlands, 1971, Dianthus	genes dnaX, leuS, recA
CFBP1355	Netherlands, 1971, Dianthus	genes dnaX, leuS, recA
CFBP1358	France, 1970, Dahlia	genes dnaX, leuS, recA
CFBP1982	France, 1972, Dahlia	genes dnaX, leuS, recA
CFBP2288	France, 1980, Solanum tuberosum	genes dnaX, leuS, recA
CFBP2469	France, 1985, Solanum tuberosum	genes dnaX, leuS, recA
CFBP2488	France, 1985, Solanum tuberosum	genes dnaX, leuS, recA
CFBP3265	France, 1983, Cichorium intybus	genes dnaX, leuS, recA
CFBP3266	France, 1983, Cichorium intybus	genes dnaX, leuS, recA
CFBP3702	France, 1984, Cynara scolymus	genes dnaX, leuS, recA
CFBP3890 (PD 2732)	Netherlands, 1995, Solanum tuberosum	genes dnaX, leuS, recA
CFBP4155 (PD 33)	Netherlands, 1985, Kalanchoe	genes dnaX, leuS, recA
CFBP4156 (PD 551)	Netherlands, 1985, Kalanchoe	genes dnaX, leuS, recA
CFBP5542	France, 1999, Cichorium intybus	genes dnaX, leuS, recA
CFBP6687	France, 2002, Cichorium intybus	genes dnaX, leuS, recA
CFBP6688	France, 2002, Cichorium intybus	genes dnaX, leuS, recA
S4.16.03.P2.18	Morocco, 2016, Solanum tuberosum	gene gapA
S4.16.03.P2.3	Morocco, 2016, Solanum tuberosum	gene gapA
S4.16.03.P2.8	Morocco, 2016, Solanum tuberosum	gene gapA
S4.16.03.P2.5	Morocco, 2016, Solanum tuberosum	gene gapA
S4.16.03.P1.1	Morocco, 2016, Solanum tuberosum	gene gapA
S4.16.03.P2.13	Morocco, 2016, Solanum tuberosum	gene gapA
S4.16.03.P2.10	Morocco, 2016, Solanum tuberosum	gene gapA
S4.16.03.P2.15	Morocco, 2016, Solanum tuberosum	gene gapA
S4.16.03.P2.14	Morocco, 2016, Solanum tuberosum	gene gapA
S4.16.03.P1.2	Morocco, 2016, Solanum tuberosum	gene gapA
S4.16.03.P2.21	Morocco, 2016, Solanum tuberosum	gene gapA
S4.16.03.P2.11	Morocco, 2016, Solanum tuberosum	gene gapA
S4.16.03.P2.12	Morocco, 2016, Solanum tuberosum	gene gapA
S4.16.03.P2.7	Morocco, 2016, Solanum tuberosum	gene gapA
S4.16.03.P2.9	Morocco, 2016, Solanum tuberosum	gene gapA
S4.16.03.P2.16	Morocco, 2016, Solanum tuberosum	gene gapA
S4.16.03.P2.6	Morocco, 2016, Solanum tuberosum	gene gapA
S4.16.03.P2.17	Morocco, 2016, Solanum tuberosum	gene gapA
CH85/54	Switzerland 1985, Solanum tuberosum	gene gapA
CH86/31-1	Switzerland 1986, Solanum tuberosum	gene gapA
CH86/31-5	Switzerland 1986, Solanum tuberosum	gene gapA
CH86/33-14	Switzerland 1986, Solanum tuberosum	gene gapA
CH86/40-7	Switzerland 1986, Solanum tuberosum	gene gapA
CH87/29	Switzerland 1987, Solanum tuberosum	gene gapA
CH86/33	Switzerland 1986, Solanum tuberosum	gene gapA
CH87/89-26	Switzerland 1987, Solanum tuberosum	gene gapA
CH87/89-27	Switzerland 1987, Solanum tuberosum	gene gapA
CH88/23	Switzerland 1988, Solanum tuberosum	gene gapA
CH88/26	Switzerland 1988, Solanum tuberosum	gene gapA
CH88/39	Switzerland 1988, Solanum tuberosum	gene gapA
CH88/49	Switzerland 1988, Solanum tuberosum	gene gapA
CH88/50	Switzerland 1988, Solanum tuberosum	gene gapA
CH88/51	Switzerland 1988, Solanum tuberosum	gene gapA
CH88/52-2	Switzerland 1988, Solanum tuberosum	gene gapA
CH88/53	Switzerland 1988, Solanum tuberosum	gene gapA
CH88/61	Switzerland 1988, Solanum tuberosum	gene gapA
CH88/63-2	Switzerland 1988, Solanum tuberosum	gene gapA
CH88/64	Switzerland 1988, Solanum tuberosum	gene gapA
CH88/65	Switzerland 1988, Solanum tuberosum	gene gapA
CH88/66	Netherland 1988, Solanum tuberosum	gene gapA
CH88/67	Switzerland 1988, Solanum tuberosum	gene gapA
CH88/68	Switzerland 1988, Solanum tuberosum	gene gapA
CH88/70	Switzerland 1988, Solanum tuberosum	gene gapA
CH88/72	Switzerland 1988, Solanum tuberosum	gene gapA
CH88/75	Switzerland 1988, Solanum tuberosum	gene gapA
CH88/85	Switzerland 1988, Solanum tuberosum	gene gapA
CH88/111-3	Switzerland 1988, Solanum tuberosum	gene gapA
CH88/141	Switzerland 1988, Solanum tuberosum	gene gapA
CH88/161-1	Switzerland 1988, Solanum tuberosum	gene gapA
CH88/166	Switzerland 1988, Solanum tuberosum	gene gapA
CH88/169-1	Switzerland 1988, Solanum tuberosum	gene gapA
CH88/169-3	Switzerland 1988, Solanum tuberosum	gene gapA
CH88/172-2	Switzerland 1988, Solanum tuberosum	gene gapA
CH88/196	Switzerland 1988, Solanum tuberosum	gene gapA
CH88/197	Switzerland 1988, Solanum tuberosum	gene gapA
CH89/48	Switzerland 1989, Solanum tuberosum	gene gapA
CH89/50	Switzerland 1989, Solanum tuberosum	gene gapA
CH89/53	Switzerland 1989, Solanum tuberosum	gene gapA
CH89/55	Switzerland 1989, Solanum tuberosum	gene gapA
CH90/95-2-4	Switzerland 1990, Solanum tuberosum	gene gapA
CH90/105-1-3	Switzerland 1990, Solanum tuberosum	gene gapA
CH90/110-7-1	Switzerland 1990, Solanum tuberosum	gene gapA
CH90/141	Switzerland 1990, Solanum tuberosum	gene gapA
CH90/140	Switzerland 1990, Solanum tuberosum	gene gapA
CH91/83-2	Switzerland 1991, Solanum tuberosum	gene gapA
CH91/87-1	Switzerland 1991, Solanum tuberosum	gene gapA
CH91/111	Switzerland 1991, Solanum tuberosum	gene gapA
CH91/116-8	Switzerland 1991, Solanum tuberosum	gene gapA
CH91/49-9	Switzerland 1991, Solanum tuberosum	gene gapA
CH91/101-4	Switzerland 1991, Solanum tuberosum	gene gapA
CH91/94-1	Switzerland 1991, Solanum tuberosum	gene gapA
CH91/97-1	Switzerland 1991, Solanum tuberosum	gene gapA
CH91/302	Switzerland 1991, Solanum tuberosum	gene gapA
CH91/308	Switzerland 1991, Solanum tuberosum	gene gapA
CH93/38-23-1	Switzerland 1993, Solanum tuberosum	gene gapA
CH93/38-26-2	Switzerland 1993, Solanum tuberosum	gene gapA
CH93/40-8-1	Switzerland 1993, Solanum tuberosum	gene gapA
CH93/38-165-1	Switzerland 1993, Solanum tuberosum	gene gapA
CH93/38-188-3	Switzerland 1993, Solanum tuberosum	gene gapA
CH93/40-83-1	Switzerland 1993, Solanum tuberosum	gene gapA
CH91/87-1	Switzerland 1994, Solanum tuberosum	gene gapA
CH94/71-1	Switzerland 1994, Zea mays	gene gapA
CH94/71-3	Switzerland 1994, Zea mays	gene gapA
CH33 Jäggi	Switzerland 1995, Solanum tuberosum	gene gapA
CH96/35-2	Netherlands 1996, Solanum tuberosum	gene gapA
CH96/36-1	Netherlands 1996, Solanum tuberosum	gene gapA
CH97/29-295	Switzerland 1997, Solanum tuberosum	gene gapA
CH97/29-309	Switzerland 1997, Solanum tuberosum	gene gapA
MAFF 302984	Japan, 1992, Smallanthus sonchifolius	genes recA, dnaX, gyrB, rpoD
SUPP2525	Japan, 2006, Dianthus	genes recA, dnaX, gyrB, rpoD
MAFF 311149	Japan,1996, Kalanchoe	genes recA, dnaX, gyrB, rpoD
SUPP215	Japan,1983, Dianthus	genes recA, dnaX, gyrB, rpoD
SUPP2565	Japan, 2006, Solanum tuberosum	genes recA, dnaX, gyrB, rpoD
MAFF 311041	Japan, 1992, Solanum tuberosum	genes recA, dnaX, gyrB, rpoD
MAFF 311042	Japan, 1996, Solanum tuberosum	genes recA, dnaX, gyrB, rpoD
D18-P1	Japan, 2018, Solanum tuberosum	genes rec A and dnaX
D18-A1	Japan, 2018, Erigeron (fleabane)	genes rec A and dnaX
D18-B1	Japan, 2018, Petasites (butterbur)	genes rec A and dnaX
D19-W1	Japan, 2019, water	genes rec A and dnaX
MG717687, MG7177688, MG717689, and MG717690.	Australia, 2017, Solanum tuberosum	gene recA
Dd31 to 47 (9 strains)	Serbia, 2018, Solanum tuberosum	genes acnA, gapA, icdA, mdh
IPO 769, IPO765, IPO766, IPO 771, IPO 502	Solanum tuberosum	gene recA
NCPPB 3542 (PD 483)	Netherlands, 1985, Solanum tuberosum	gene recA
A5299 92/1143B	UK, 1992, Solanum tuberosum	gene recA
A5309/3b	UK, 1992, Solanum tuberosum	gene recA
PD 554	Netherlands, 1985, Kalanchoe blossfeldiana	gene recA
PD 788	Netherlands, 1987, Cichorium intybus	gene recA
PD 593	Netherlands, 1985, Kalanchoe blossfeldiana	gene recA
PD 484 (IPO 764)	Netherlands, 1984, Solanum tuberosum	gene recA
A5873	UK, 1993, Dianthus	gene recA
B412 (CSL964816)	UK, 1996, Solanum tuberosum	gene recA
B444 (CSL965208)	UK, 1996, Solanum tuberosum	gene recA
NCPPB 518	Denmark, 1957, Dianthus	gene recA
NCPPB 393	UK, 1957, Dianthus	gene recA
NCPPB 1111	UK, 1961, Dianthus	gene recA
NCPPB 2421 (PD 823)	Netherlands, 1969, Begonia bertinii	gene recA
NCPPB 2536	UK, 1973, Dianthus	gene recA
NCPPB 3138 (ICMP 7475)	Greece, 1980, Dianthus	gene recA
NCPPB 3345	France, Solanum tuberosum	gene recA
NCPPB 3530	UK, 1987, Solanum tuberosum	gene recA
NCPPB 3881 (A4713/14)	UK, 1993, Solanum tuberosum	gene recA
NCPPB 3710 (A4674)	Netherlands,1990, Solanum tuberosum	gene recA
PD 1406	Netherlands,1989, Solanum tuberosum	gene recA
PD 1022	Netherlands,1987, Solanum tuberosum	gene recA
PD 1325	Netherlands, 1989, Kalanchoe blossfeldiana	gene recA
PD 1343	Netherlands, 1989, Kalanchoe blossfeldiana	gene recA
PD 787	Netherlands, 1986, Cichorium intybus	gene recA
PD 1405	Netherlands,1989, Solanum tuberosum	gene recA
PD 1077	Bangladeshs,1988, Solanum tuberosum	gene recA
PD 482	Netherlands,1984, Solanum tuberosum	gene recA
PD 1401	Netherlands,1989, Solanum tuberosum	gene recA
PD 721	Netherlands, 1986, Kalanchoe blossfeldiana	gene recA
NCPPB 3529	UK, 1987, Solanum tuberosum	gene recA
CSL 984342	Netherlands, 1998, Solanum tuberosum	gene recA
NCPPB 426	UK, 1957, Dianthus	gene recA
NCPPB 430	UK, 1958, Dianthus	gene recA
NCPPB 452	UK, 1957, Dianthus	gene recA
NCPPB 1609	Netherlands,1964, Dahlia	gene recA
NCPPB 1956	Netherlands,1964, Dahlia	gene recA
NCPPB 3139 (ICMP 7476)	Greece, 1980, Dianthus	gene recA
NCPPB 3882	UK, 1993, Dianthus	gene recA
NCPPB 4305	UK, 2002	gene recA
NCPPB 20708100	UK, 2007, Dahlia	gene recA
NCPPB 20711432	UK, 2007, Solanum tuberosum	gene recA
NCPPB 394	USA, 1957, Chrysanthemum morifolium	gene recA
IPO502	Netherlands, 1979, Solanum tuberosum	gene dnaX
IPO713	Netherlands, 1983, Solanum tuberosum	gene dnaX
IPO775	Netherlands, 1984, Solanum tuberosum	gene dnaX
IPO838	Netherlands, 1987, Solanum tuberosum	gene dnaX
IPO839	Netherlands, 1987, Solanum tuberosum	gene dnaX
IPO846	Netherlands, 1987, Solanum tuberosum	gene dnaX
IPO871	Netherlands, 1988, Solanum tuberosum	gene dnaX
IPO872	Netherlands, 1988, Solanum tuberosum	gene dnaX
IPO878	Netherlands, 1988, Solanum tuberosum	gene dnaX
IPO879	Netherlands, 1988, Solanum tuberosum	gene dnaX
IPO912	France, 1988, Solanum tuberosum	gene dnaX
IPO913	France, 1988, Solanum tuberosum	gene dnaX
IPO976	Netherlands, 1991, Solanum tuberosum	gene dnaX
IPO978	Netherlands, 1991, Solanum tuberosum	gene dnaX
IPO980	Netherlands, 1991, Solanum tuberosum	gene dnaX
IPO981	Netherlands, 1991, Solanum tuberosum	gene dnaX
IPO982	Netherlands, 1991, Solanum tuberosum	gene dnaX
IPO992	Netherlands, 1991, Solanum tuberosum	gene dnaX
IPO1108	Netherlands, 1994, Solanum tuberosum	gene dnaX
IPO1109	Netherlands, 1994, Solanum tuberosum	gene dnaX
IPO1302	Spain, Solanum tuberosum	gene dnaX
IPO1348	Netherlands, 1993, Solanum tuberosum	gene dnaX
IPO1350	Netherlands, 1994, Solanum tuberosum	gene dnaX
IPO1351	Netherlands, 1994, Solanum tuberosum	gene dnaX
IPO1478	Spain, Solanum tuberosum	gene dnaX
IPO1493	Spain, Solanum tuberosum	gene dnaX
IPO1739	Netherlands, 1992, Solanum tuberosum	gene dnaX
IPO1741	Netherlands, 1992, Solanum tuberosum	gene dnaX
IPO2096	Finland, 2005, Solanum tuberosum	gene dnaX
IPO2097	Finland, 2005, Solanum tuberosum	gene dnaX

## Sheet: Table S1 D. solani
Table S1 (following)
Strain designations	Origin: country, year, plant	Identification criteria
D. solani
IPO2222T (PRI2222, CFBP7345, NCPPB4479)	Netherlands, 2007, Solanum tuberosum	genome
Am3a	France, 2015, Solanum tuberosum	genome
CH05026-1	Switzerland, 2005, Solanum tuberosum	genome
CH07044	Switzerland, 2007, Solanum tuberosum	genome
CH9635-1	Switzerland, 1996, Solanum tuberosum	genome
CH9918-774	Switzerland, 1999, Solanum tuberosum	genome
D s0432-1	Finland, 2004, Solanum tuberosum	genome
D12	Russia, 2010, Solanum tuberosum	genome
F012	Russia, 2010, Solanum tuberosum	genome
GBBC 2040	Belgium, 2007, Solanum tuberosum	genome
IFB_0158	Poland, 2009, Solanum tuberosum	genome
IFB0099	Poland, 2005, Solanum tuberosum	genome
IFB0167	Poland, 2009, Solanum tuberosum	genome
IFB0212	Poland, 2010, Solanum tuberosum	genome
IFB0221	Germany, 2005, Solanum tuberosum rhizosphere	genome
IFB0223	Germany, 2005, Solanum tuberosum rhizosphere	genome
IFB0231	Finland, 2008, Solanum tuberosum	genome
IFB0311	Poland, 2011, Solanum tuberosum	genome
IFB0417	Portugal, 2012, Solanum tuberosum	genome
IFB0421	Portugal, 2012, Solanum tuberosum	genome
IFB0487	Poland, 2013, Solanum tuberosum	genome
IFB0695	Poland, 2014, Solanum tuberosum	genome
IPO2019	Netherlands, 2009, Hyacinthus	genome
M21a	France, 2014, Solanum tuberosum	genome
MIE35	Switzerland, 2005, Solanum tuberosum	genome
MK10	Israel, Solanum tuberosum	genome
MK16	UK (Scotland), water	genome
PPO 9019	Netherlands, 2006, Muscari	genome
PPO 9134	Netherlands, 2008, Hyacinthus	genome
RNS 05.1.2A	France, 2005, Solanum tuberosum	genome
RNS 07.7.3B	France, 2007, Solanum tuberosum	genome
RNS 08.23.3.1.A (3337)	France, 2008, Solanum tuberosum	genome
RNS10-105-1A	France, 2010, Solanum tuberosum	genome
RNS10-27-2A	France, 2010, Solanum tuberosum	genome
RNS13-30-1B	France, 2013, Solanum tuberosum	genome
RNS13-31-1A	France, 2013, Solanum tuberosum	genome
RNS13-48-1A	France, 2013, Solanum tuberosum	genome
RNS15-102-1A	France, 2015, Solanum tuberosum	genome
Sp1a	France, 2014, Solanum tuberosum	genome
A623-S20-A17	France, 2017, water	genome
CFBP7085	Spain, 2002, Solanum tuberosum	genes dnaX, leuS, recA
CFBP7373	Syria, 2004, Solanum tuberosum	genes dnaX, leuS, recA
CFBP7374	Syria, 2004, Solanum tuberosum	genes dnaX, leuS, recA
CFBP8199	Syria, 2007, Solanum tuberosum	genes dnaX, leuS, recA
CFBP5647	France (Guadeloupe), Lycopersicon esculentum	gene gapA
20710970	Netherlands, 2007, Solanum tuberosum	gene recA
20711883	UK, 2007, Solanum tuberosum	gene recA
G-115, G-118, G-120, G-121, G-122, G-169 9, G-87, Imp.1, Imp.23.1, Imp.24, Pc 26.4, Pc 3, Pc 36.1, Pc 41.1	Israel, 2007, Solanum tuberosum	gene recA
IPO2093 to IPO2098	Finland, 2005, Solanum tuberosum	gene dnaX
IPO2225	Netherlands, 2007, Solanum tuberosum	gene dnaX
IPO2276	Poland, 2005, Solanum tuberosum	gene dnaX
IPO2277	Poland, 2005, Solanum tuberosum	gene dnaX
IPO2278	Poland, 2005, Solanum tuberosum	gene dnaX

## Sheet: Table S1 D. fangzhongdai
Table S1 (following)
Strain designations	Origin: country, year, plant	Identification criteria
D. fangzhongdai
DSM 101947T (JS5, CFBP8607, CGMCC 1.15464)	PRC (China), 2009, Pyrus communis	genome
PA1	PRC, 2011, Phalaenopsis	genome
B16 (CFBP8496)	Slovenia, 2010, Phalaenopsis	genome
Onc5	PRC, 2021	genome
S1	Slovenia, 2012, Phalaenopsis	genome
M005	Malaysia, 2013, waterfall	genome
M074	Malaysia, 2013, waterfall	genome
ND14b	Malaysia, 2013, waterfall	genome
908C	Canada, 2020, market	genome
AP6	USA, 2014, Allium cepa	genome
643b	USA, 2020, Aglaonema	genome
LN1	PRC, 2014, Pyrus communis	genome
QZH3	PRC, 2014, Pyrus communis	genome
NCPPB 3274	St. Lucia, 1983, Aglaonema	genome
MK7	UK (Scotland), water	genome
Secpp1600	PRC, 2016, Raphanus sativus	genome
Ph1 to Ph29	RC (Taiwan), Phalaenopsis	genes dnaA, dnaJ, dnaX, gyrB, recN
CAS9, IAS4 and TAS1	RC, Allium fistulosum	genes dnaA, dnaJ, dnaX, gyrB, recN
SUPP 420 (EKUN)	Japan, 1985, Clivia miniata	genes recA, dnaX, gyrB, rpoD
SUPP 1399 (Cat E)	Japan,1990, Cattleya	genes recA, dnaX, gyrB, rpoD
SUPP 2739 (ITO 494)	Japan,1990, Cattleya	genes recA, dnaX, gyrB, rpoD
SUPP 1352 (HJ 9)	Japan,1990, Dracaena	genes recA, dnaX, gyrB, rpoD
SUPP 1539 (IrisE 9201)	Japan,1992, Iris	genes recA, dnaX, gyrB, rpoD
SUPP 1152 (Onc 891)	Japan,1989, Oncidium	genes recA, dnaX, gyrB, rpoD
SUPP 2738 (ITO 508)	Japan,1990, Oncidium	genes recA, dnaX, gyrB, rpoD
SUPP 1034 (PhaE 8801)	Japan, 1988, Phalaenopsis	genes recA, dnaX, gyrB, rpoD
SUPP 2735 (ITO 216)	Japan, 1988, Phalaenopsis	genes recA, dnaX, gyrB, rpoD
SUPP 2736 (ITO 356)	Japan, 1988, Phalaenopsis	genes recA, dnaX, gyrB, rpoD
SUPP 2737 (ITO 437)	Japan, 1989, Phalaenopsis	genes recA, dnaX, gyrB, rpoD
MAFF 311172	Japan, 1998, Colocasia esculenta	genes recA, dnaX, gyrB, rpoD
MAFF 311171	Japan, 1998, Colocasia esculenta	genes recA, dnaX, gyrB, rpoD
SUPP 2586 (SF-1)	Japan, 2004, Colocasia esculenta	genes recA, dnaX, gyrB, rpoD
SUPP 1164 (VND 1)	Japan, 1989, Vanda	genes recA, dnaX, gyrB, rpoD
SUPP 40 (ALE 8292p)	Japan, 1982, Allium fistulosum	genes recA, dnaX, gyrB, rpoD
SUPP 2451	Japan, 2004, Allium fistulosum	genes recA, dnaX, gyrB, rpoD
PD 813	Netherlands, 1987, Phalaenopsis	gene recA
NCPPB 2915	Panama, 1977, Musa	gene recA
NCPPB 3211	Sri Lanka, 1982, orchid	gene recA
PD 1750	Netherlands, 1990, Yucca	gene recA
NCPPB 2929	Solomon Islands, 1977, Colocasia esculenta	gene recA
NCPPB 3306	UK, 1984, Polyscias filicifolia	gene recA
20714261	RC, 2007, Phalaenopsis	gene recA

## Sheet: Table S1 D. oryzae
Table S1 (following)
Strain designations	Origin: country, year, plant	Identification criteria
D. oryzae
ZYY5T	PRC (China), Oryza sativa	genome, phenotype
DZ2Q (CFBP8738)	Italy, Oryza sativa	genome, phenotype
S20 (CFBP8715)	France 2017, water	genome, phenotype
FVG03	France 2017, water	genome, phenotype
NCPPB3531 (CFBP8729)	Australia, Solanum tuberosum	genome, phenotype
EC1	PRC, Oryza sativa	genome
ZJU1202	PRC, Oryza sativa	genome
EC2	PRC, Oryza sativa	genome
CSL RW192	UK, water	genome
BRIP64262	Australia	genome
A642-S2-A17	France 2017, water	genome
A003-S1-M15	France 2015, water	genome
NCPPB2547	India 1969, Zea mays	gene gapA, phenotype
CFBP1271	Egypt 1961, Zea mays	gene gapA, phenotype
CFBP3707	Israel 1986, water	gene gapA, phenotype
CFBP4148	Japan 1978, Oryza sativa	gene gapA, phenotype
CH91/71-2	Switzerland 1991, Solanum tuberosum	gene gapA
A10-S1-M15	France 2015, water	gene gapA
A3-S1-M15	France 2015, water	gene gapA
A4-S1-M15	France 2015, water	gene gapA
A5-S1-M15	France 2015, water	gene gapA
A7-S1-M15	France 2015, water	gene gapA
A8-S1-M15	France 2015, water	gene gapA
A9-S1-M15	France 2015, water	gene gapA
A223-S2-A16	France 2016, water	gene gapA
A225-S1-A16	France 2016, water	gene gapA
A257-S22-A16	France 2016, water	gene gapA
A259-S1-A16	France 2016, water	gene gapA
A443-S1-J17	France 2017, water	gene gapA
A509-S20-J17	France 2017, water	gene gapA
A515-S2-A17	France 2017, water	gene gapA
A524-S2-A17	France 2017, water	gene gapA
A545-S2-A17	France 2017, water	gene gapA
A552-S2-A17	France 2017, water	gene gapA
A557-S2-A17	France 2017, water	gene gapA
A587-S2-A17	France 2017, water	gene gapA
A631-S20-A17	France 2017, water	gene gapA
A632-S20-A17	France 2017, water	gene gapA
IFB0324	Poland 2011, water	gene recA
IFB0330	Poland 2011, water	gene recA
IFB0334	Poland 2011, water	gene recA
IPO648	Netherlands, Solanum tuberosum	gene recA
IPO649	Netherlands, Solanum tuberosum	gene recA
IPO650	Netherlands, Solanum tuberosum	gene recA
IPO1461	Netherlands, Freesia	gene recA
SUPP410	Japan 1985, Setaria italica	gene recA
SUPP739	Japan 1977, Oryza sativa	gene recA
SUPP3076	Japan 2014, Oryza sativa	gene recA
MAFF106502	Japan 1984, Oryza sativa	gene recA
BC2880	Korea, Zea mays	gene recA
KFB414	Serbia 2019	gene recA
KFB415	Serbia 2019	gene recA
KFB417	Serbia 2019	gene recA
B1B2	Australia 2017	gene recA
DZ15SB01	Thailand 2015, Zea mays	gene recA
DZ15SB06	Thailand 2015, Zea mays	gene recA
DZ15KB01	Thailand 2015, Zea mays	gene recA
DZ15KB05	Thailand 2015, Zea mays	gene recA
IMI389157	India, Aloe barbadensis	gene recA
SR120	Zea mays	gene recA

## Sheet: Table S1 D. zeae
Table S1 (following)
Strain designations	Origin: country, year, plant	Identification criteria
D. zeae
NCPPB 2538 (CFBP 2052)	USA 1970, Zea mays	genome, phenotype
NCPPB3532	Australia, Solanum tuberosum	genome, phenotype
MK19	UK, water	genome
MS1	PRC (China) 2009, Musa	genome
MS2	PRC 2012, Musa	genome
A586-S18-A17	France 2017, water	genome
A661-S21-A17	France 2017, water	genome
WH1	PRC 2021, Oryza sativa roots	genome
MS2014	PRC 2014, Musa	genome
MS2018	PRC 2018, Musa	genome
A5272	USA (Hawai)	genome
BRIP64263	Australia	genome
CFBP1268 (NCPPB1851)	USA 1966, Zea mays	gene gapA
CFBP6466	France (Martinique) 1991, Ananas comosus	gene gapA
CFBP7084	Spain 2005, water	gene gapA
MS3	PRC 2012, Musa	gene recA
NCPPB2339 (CFBP4176)	USA, 1970, Chrysanthemum morifolium	gene recA
NCPPB2340	USA, 1970, Chrysanthemum morifolium	gene recA
NCPPB2347	Italy 1971, Zea mays	gene recA
SUPP1158	Japan 1989, Calanthe sp.	gene recA
IPO651	Solanum tuberosum	gene recA
SR171	Zea mays	gene recA
Undetermined species of the D. zeae complex
FVG08	France 2017, water	genome, phenotype
KFB408	Serbia 2019	gene recA
CE1	PRC, Canna indica	genome
JZL7	PRC 2017, Clivia	genome
PL65	USA (Hawai) 2018, Colocasia esculenta	genome
NCPPB708	India 1959, Zea mays	gene recA
SR261	Zea mays	gene recA
GR1
J4236	Australia 2017	gene recA
C01	Iran	gene recA
CFBP1871	Yvory Coast 1976, Musa sp.	gene recA
7026	Korea	Gene RNA 16S
BC2877	Korea 2008, Zea mays	Gene RNA 16S
BC2878	Korea 2009, Zea mays (sweet corn)	Gene RNA 16S
A5410	USA (Hawai) 2007, Ananas comosus	genome
CFBP1278 (NCPPB1121)	Malaysia 1961, Ananas comosus	gene gapA, phenotype
CFBP1536	Australia, Poacea	gene gapA, phenotype
BH9	PRC 2019, Saccharum officinarum	gene recA
NCPPB1120	Malaysia 1962, Ananas comosus	gene recA
NCPPB1125	Malaysia 1962, Ananas comosus	gene recA
NCPPB1863	USA, Zea mays	gene recA
NCPPB2544	India, Zea mays	gene recA
NCPPB2546 (SR90)	India, Zea mays	gene recA
NCPPB3144	Brazil, Zea mays	gene recA
NCPPB3193	Malaysia 1982, Brassica chinensis	gene recA
