# Supplementary material for: Insight into biodiversity of the recently rearranged genus Dickeya
Source: Front Plant Sci. 2023 Jun 20;14:1168480. doi: 10.3389/fpls.2023.1168480 (PMC10319131; doi:10.3389/fpls.2023.1168480)
Supplement: Supplementary Table 2 — List of the genome sequences used in this study with their accession numbers and references. [file Table_2.xlsx]

## Sheet: Feuil1
Table S2. Genome accession numbers and references
Organism name:	Strain	GenBank accession	Type strain	Reference
Dickeya aquatica	174/2	GCA_900095885.1	T	Duprey et al., 2019
Dickeya chrysanthemi	NCPPB 402	GCA_000406105.1	T	Pritchard et al., 2016
Dickeya chrysanthemi	NCPPB 516	GCA_000406065.1		Pritchard et al., 2016
Dickeya dadantii subsp. dadantii	3937	GCA_000147055.1		Glasner et al, 2011
Dickeya dadantii subsp. dieffenbachiae	NCPPB 2976	GCA_000406185.1	T	Pritchard et al., 2016
Dickeya dadantii	FZ06	GCA_025643375.1		Zhou J., South China Agricultural University
Dickeya dadantii	BI1-1	GCA_013168495.1		Fujikawa et al., 2020
Dickeya dadantii	Aka1-1	GCA_013168485.1		Fujikawa et al., 2020
Dickeya dianthicola	NCPPB 453	GCA_000365305.1	T	Pritchard et al., 2013
Dickeya dianthicola	IPO256	GCA_022748105.1		Pédron et al., 2022
Dickeya dianthicola	67-19	GCA_014893095.1		Liu et al., 2021
Dickeya fangzhongdai	DSM 101947	GCA_002812485.1	T	Tian et al., 2016
Dickeya fangzhongdai	NCPPB3274	GCA_000406205.1		Pritchard et al., 2016
Dickeya fangzhongdai	ND14b	GCA_000758345.1		Chan K.-G., University of Malaya, Kuala Lumpur
Dickeya lacustris	S29	GCA_003934295.1	T	Hugouvieux-Cotte-Pattat et al., 2019
Dickeya oryzae	ZYY5	GCA_009372235.1	T	Wang et al., 2020
Dickeya oryzae	ZJU1202	GCA_000264075.1		Li et al., 2012
Dickeya oryzae	DZ2Q	GCA_000404105.1		Bertani et al., 2013
Dickeya oryzae	EC2	GCA_012278405.1		Zhang J. et al., 2020
Dickeya oryzae	S20	GCA_017897305.1		Hugouvieux-Cotte-Pattat et al., 2021
Dickeya oryzae	FVG03	GCA_017897245.1		Hugouvieux-Cotte-Pattat et al., 2021
Dickeya oryzae	FVG08	GCA_017897585.1		Hugouvieux-Cotte-Pattat et al., 2021
Dickeya oryzae	CSL RW192	GCA_000406045.1		Pritchard et al., 2016
Dickeya oryzae	NCPPB3531	GCA_000406225.1		Pritchard et al., 2016
Dickeya parazeae	S31	GCA_017897605.1	T	Hugouvieux-Cotte-Pattat et al., 2021
Dickeya parazeae	Ech586	GCA_000025065.1		Perna N.T., US DOE Joint Genome Institute
Dickeya poaceiphila	NCPPB 569	GCA_007858975.2	T	Hugouvieux-Cotte-Pattat et al., 2020
Dickeya solani	IPO 2222	GCA_001644705.1	T	Khayi et al., 2016
Dickeya solani	RNS05.1.2A	GCA_001401705.2		Khayi et al., 2015
Dickeya sp.	A5410	GCA_019464615.1		Boluk et al., 2021
Dickeya undicola	2B12	GCA_000784735.1	T	Oulghazi et al., 2019
Dickeya zeae	NCPPB 2538	GCA_000406165.1	T	Pritchard et al., 2016
Dickeya zeae	NCPPB 3532	GCA_000400525.1		Pritchard et al., 2016
Dickeya zeae	MK19	GCA_000406325.1		Pritchard et al., 2016
Dickeya zeae	MS1	GCA_000382585.2		Zhang et al., 2013
Dickeya zeae	CE1	GCA_012278555.1		Zhang J., Institute of Plant Protection Research, Guangzhou, Guangdong, China
Dickeya zeae	PL65	GCA_019464635.1		Boluk et al., 2021
Dickeya zeae	JZL7	GCA_019444095.1		Hu et al., 2022
Musicola paradisiaca	NCPPB 2511	GCA_000400505.1	T	Pritchard et al., 2016
Additional references (the others are cited in the main text)
Fujikawa T, Hatomi H, Ota N. Draft Genome Sequences of Seven Strains of Dickeya dadantii, a Quick Decline-Causing Pathogen in Fruit Trees, Isolated in Japan. Microbiol Resour Announc. 2020;9(28):e00609-20.
Pritchard L, Humphris S, Baeyen S, Maes M, Van Vaerenbergh J, Elphinstone J, Saddler G, Toth I. Draft Genome Sequences of Four Dickeya dianthicola and Four Dickeya solani Strains. Genome Announc. 2013;1(4):e00087-12.
Bertani I, Passos da Silva D, Abbruscato P, Piffanelli P, Venturi V: Draft Genome Sequence of the Plant Pathogen Dickeya zeae DZ2Q, Isolated from Rice in Italy. Genome Announc. 2013;1(6):e00905-13.
Li B, Shi Y, Ibrahim M, Liu H, Shan C, Wang Y, et al. Genome sequence of the rice pathogen Dickeya zeae strain ZJU1202. J Bacteriol. 2012;194:4452–4453.
Zhang J., Arif M., Shen H., Hu J., Sun D., Pu X., et al. (2020). Genomic divergence between Dickeya zeae strain EC2 isolated from rice and previously identified strains, suggests a different rice foot rot strain. PLoS One 15:e240908. 10.1371
Khayi S, Blin P, Chong TM, Chan KG, Faure D. Complete genome anatomy of the emerging potato pathogen Dickeya solani type strain IPO 2222T. Stand Genomic Sci. 2016;11:87.
Zhang JX, Lin BR, Shen HF, Pu XM. Genome Sequence of the Banana Pathogen Dickeya zeae Strain MS1, Which Causes Bacterial Soft Rot. Genome Announc. 2013;1(3):e00317-13.
Hu M, Xue Y, Li C, Lv M, Zhang L, Parsek MR, Lu G, Zhou X, Zhou J. Genomic and Functional Dissections of Dickeya zeae Shed Light on the Role of Type III Secretion System and Cell Wall-Degrading Enzymes to Host Range and Virulence. Microbiol Spectr. 2022;10(1):e0159021.
